# Supplementary material for: A deep learning model using hyperspectral image for EUS‐FNA cytology diagnosis in pancreatic ductal adenocarcinoma
Source: Cancer Med. 2023 Jul 17;12(16):17005–17. doi: 10.1002/cam4.6335 (PMC10501295; doi:10.1002/cam4.6335)
Supplement: Supplementary file 1 — Table S1. [file CAM4-12-17005-s004.xlsx]

## Sheet: Sheet1
	Supplementary Table 1. Diagnostic performance of CNN model on the vadiation set
	Model	Accuracy (%)	Sensitivity (%)	Specificity (%)	Precision (%)	Recall (%)	FNR (%)	FPR (%)	AUC (%)
	ResNet18	91.72	96.43	86.3	89.01	96.43	3.57	13.7	95.84
	(RGB)
	ResNet18	93.22	88.46	100	100	88.46	11.54	0	99.68
	(HSI)
	ResNet18	94.92	91.35	100	100	91.35	8.65	0	99.76
	+SimSiam
	(HSI)
	Abbreviations: FNR, false negative rate; FPR, false positive rate; ROC, receiver operating characteristic; AUC, and area under the ROC curves
