# Supplementary material for: A deep learning model using hyperspectral image for EUS‐FNA cytology diagnosis in pancreatic ductal adenocarcinoma
Source: Cancer Med. 2023 Jul 17;12(16):17005–17. doi: 10.1002/cam4.6335 (PMC10501295; doi:10.1002/cam4.6335)
Supplement: Supplementary file 2 — Table S2. [file CAM4-12-17005-s002.xlsx]

## Sheet: Sheet1
	Table S2. Diagnostic performance of ResNet18+SimSiam (HSI) model on different datasets
	Sets	Accuracy (%)	Sensitivity (%)	Specificity (%)	Precision (%)	Recall (%)	FNR (%)	FPR (%)	AUC (%)
	Test set	92.04	93.1	91.23	89.01	93.1	6.9	8.77	96.25
	Additional test set	92.27	88.12	96.77	96.74	88.12	11.88	3.23	96.83
	Atypical cases	83.02	87.5	81.08	66.67	87.5	15.5	18.92	89.53
	Abbreviations: FNR, false negative rate; FPR, false positive rate; ROC, receiver operating characteristic; AUC, and area under the ROC curves
