# Supplementary material for: A deep learning model using hyperspectral image for EUS‐FNA cytology diagnosis in pancreatic ductal adenocarcinoma
Source: Cancer Med. 2023 Jul 17;12(16):17005–17. doi: 10.1002/cam4.6335 (PMC10501295; doi:10.1002/cam4.6335)
Supplement: Supplementary file 3 — Table S3. [file CAM4-12-17005-s001.xlsx]

## Sheet: Sheet1
	Table S3. Confusion matrix for the true labels and predicted labels of the atypical cases in ResNet18-HSI-SimSiam
		PDAC	Benign	Total
	PDAC	14	2	16
	Benign	7	30	37
	Total	21	32	53
	Abbreviation: PDAC, pancreatic ductal adenocarcinoma.
