# Supplementary material for: A deep learning model using hyperspectral image for EUS‐FNA cytology diagnosis in pancreatic ductal adenocarcinoma
Source: Cancer Med. 2023 Jul 17;12(16):17005–17. doi: 10.1002/cam4.6335 (PMC10501295; doi:10.1002/cam4.6335)
Supplement: Supplementary file 5 — Appendix S1. [file CAM4-12-17005-s003.xlsx]

## Sheet: Sheet1
	Appendix. Demographic Data
	Case	Group	Cytopathological diagnosis	Final diagnosis	Sex	Age (year)	Size (cm)	Location
	1	Training set	suspicious for malignancy	PDAC	Male	62	2.8	Head
	2	Training set	positive for malignancy	PDAC	Male	77	5	Head
	3	Training set	positive for malignancy	PDAC	Male	77	5	Head
	4	Training set	positive for malignancy	PDAC	Male	76	4.9	Head
	5	Training set	positive for malignancy	PDAC	Male	56	3.5	Body
	6	Training set	positive for malignancy	PDAC	Male	44	3.6	Head
	7	Training set	positive for malignancy	PDAC	Male	59	4.6	Neck
	8	Training set	positive for malignancy	PDAC	Male	77	5	Head
	9	Training set	atypical	PDAC	Male	62	3.5	Head
	10	Training set	positive for malignancy	PDAC	Male	59	4.9	Body
	11	Training set	positive for malignancy	PDAC	Male	66	3.4	Tail
	12	Training set	positive for malignancy	PDAC	Female	66	1.8	Neck
	13	Training set	positive for malignancy	PDAC	Female	63	3.5	Neck
	14	Training set	positive for malignancy	PDAC	Female	68	3.5	Neck
	15	Training set	positive for malignancy	PDAC	Female	72	4.2	Body
	16	Training set	atypical	PDAC	Female	73	2.2	Head
	17	Training set	positive for malignancy	PDAC	Female	81	2.9	Head
	18	Training set	positive for malignancy	PDAC	Female	68	2.2	Head
	19	Training set	positive for malignancy	PDAC	Female	77	3	Head
	20	Training set	negative for malignancy	Benign	Male	68	4.2	Head
	21	Training set	negative for malignancy	Benign	Male	68	2	Tail
	22	Training set	negative for malignancy	Benign	Male	39	2	Head
	23	Training set	negative for malignancy	Benign	Male	66	2.8	Tail
	24	Training set	atypical	Benign	Male	66	4	Head
	25	Training set	negative for malignancy	Benign	Male	58	3.7	Head
	26	Training set	negative for malignancy	Benign	Male	79	NA	Body
	27	Training set	negative for malignancy	Benign	Male	30	1.4	Neck
	28	Training set	negative for malignancy	Benign	Male	55	2	Body
	29	Training set	negative for malignancy	Benign	Male	35	2.4	Neck
	30	Training set	negative for malignancy	Benign	Male	30	1.4	Neck
	31	Training set	negative for malignancy	Benign	Male	46	2.1	Tail
	32	Training set	negative for malignancy	Benign	Female	48	1.4	Head
	33	Training set	positive for malignancy	Benign	Female	56	3.5	Head
	34	Training set	negative for malignancy	Benign	Female	49	1.2	Head
	35	Training set	negative for malignancy	Benign	Female	46	1.2	Body
	36	Validation set	positive for malignancy	PDAC	Male	65	3.2	Head
	37	Validation set	positive for malignancy	PDAC	Male	70	4.9	Tail
	38	Validation set	suspicious for malignancy	PDAC	Male	72	3.5	Head
	39	Validation set	positive for malignancy	PDAC	Male	53	3.5	Tail
	40	Validation set	positive for malignancy	PDAC	Female	69	3.1	Tail
	41	Validation set	suspicious for malignancy	PDAC	Female	67	2.5	Head
	42	Validation set	atypical	PDAC	Female	88	2.6	Head
	43	Validation set	positive for malignancy	PDAC	Female	61	3.2	Head
	44	Validation set	negative for malignancy	Benign	Male	74	NA	Body
	45	Validation set	negative for malignancy	Benign	Male	70	4.9	Tail
	46	Validation set	atypical	Benign	Female	23	1.5	Neck
	47	Validation set	negative for malignancy	Benign	Female	51	3.4	Head
	48	Validation set	negative for malignancy	Benign	Female	51	3.4	Head
	49	Test set	negative for malignancy	Benign	Male	66	2.8	Tail
	50	Test set	positive for malignancy	PDAC	Male	64	3.5	Body
	51	Test set	positive for malignancy	PDAC	Male	38	2.6	Head
	52	Test set	positive for malignancy	PDAC	Male	59	3.4	Body
	53	Test set	suspicious for malignancy	PDAC	Male	65	3.5	Body
	54	Test set	positive for malignancy	PDAC	Female	37	3.1	Head
	55	Test set	negative for malignancy	Benign	Male	48	1.2	Head
	56	Test set	negative for malignancy	Benign	Male	76	NA	Head
	57	Test set	negative for malignancy	Benign	Male	59	1.3	Body
	58	Test set	negative for malignancy	Benign	Male	67	4.5	Head
	59	Test set	atypical	Benign	Male	49	1	Body
	60	Test set	negative for malignancy	Benign	Female	51	3.4	Head
	61	Additional test set	suspicious for malignancy	PDAC	Male	60	1.1	Body
	62	Additional test set	positive for malignancy	PDAC	Male	69	3	Body
	63	Additional test set	suspicious for malignancy	PDAC	Male	65	2.9	Head
	64	Additional test set	positive for malignancy	PDAC	Male	75	1.8	Tail
	65	Additional test set	positive for malignancy	PDAC	Male	56	2.7	Body
	66	Additional test set	positive for malignancy	PDAC	Male	51	3.6	Head
	67	Additional test set	atypical	PDAC	Female	63	1.6	Neck
	68	Additional test set	negative for malignancy	Benign	Male	54	3.8	Head
	69	Additional test set	negative for malignancy	Benign	Male	68	4.2	Head
	70	Additional test set	atypical	Benign	Female	59	3	Head
	71	Additional test set	negative for malignancy	Benign	Female	51	3.4	Head
	72	Additional test set	negative for malignancy	Benign	Female	48	1.4	Head
	Abbreviations: PDAC, pancreatic ductal adenocarcinoma; NA, not applicable

## Sheet: Sheet2
	Appendix. Demographic Data
	Case	Group	Cytopathological diagnosis	Final diagnosis
